# Supplementary material for: Attending work with chronic pain is associated with higher levels of psychosocial stress
Source: Can J Pain. 2021 May 18;5(1):107–16. doi: 10.1080/24740527.2021.1889925 (PMC8210861; doi:10.1080/24740527.2021.1889925)
Supplement: Supplemental Material [file UCJP_A_1889925_SM7150.zip]

Archive with 2 entries (2 files):
- Appendices_SupplementaryTable1 (V2) Matched.docx
- Appendices_SupplementaryTable2 V2 (Matched).docx
